# Supplementary material for: Genetic differentiation and historical dynamics of the endemic species Rheum pumilum on the Qinghai-Tibetan Plateau inferred from phylogeography implications
Source: BMC Plant Biol. 2025 Feb 7;25:162. doi: 10.1186/s12870-025-06164-y (PMC11803965; doi:10.1186/s12870-025-06164-y)
Supplement: Supplementary file 3 — Supplementary Material 3 [file 12870_2025_6164_MOESM3_ESM.xlsx]

## Sheet: Table S1
Table S1 The species used in BEAST analysis and accession numbers of the matK , trnL-F and trnS-G gene segments
Species	GenBank Accession number
	matK	trnL-F	trnS-G
Rheum webbianum	EU840465	AY566450	AY920235
Rheum australe	EU840477	AY566459	AY920236
Rheum lhasaense	EU840479	AY566463	AY920231
Rheum likiangense	EU840480	AF303438	AY920232
Rheum hotaoense	EU840490	AY566445	AY920220
Rheum officinale	EU840478	AF303431	AY920226
Rheum palmatum	EU840482	AY566453	AY920223
Rheum tanguticum	EU840483	AY566452	AY920224
Rheum kialense	EU840471	AY566458	AY920240
Rheum spiciforme	EU840461	AY566461	AY920238
Rheum przewalskyi	EU840463	AY303442	AY920222
Rheum moorcroftianum	EU840468	AY566460	AY920244
Rheum globulosum	EU840470	AY566449	AY920234
Rheum nobile	EU840466	AY566465	AY920237
Rheum alexandrae	EU840485	AY566456	AY920230
Rheum sublanceolatum	EU840474	AY566454	AY920242
Rheum reticulatum	EU840467	AY566462	AY920245
Rheum rhaponticum	EU840486	AY566446	AY920219
Rheum wittrockii	EU840484	AY566464	AY920221
Rheum nanum	EU840481	AY566444	AY920243
Oxyria digyna	EU840459	AY566466	AY920246

## Sheet: Table S2
Table S2 The environmental variables used in the niche modeling
Major environment variables	Contribution rate（%）				Notes
	the Last Glacial Maximum	the Mid-Holocene	the Current Layer	Future (2060-2080)
bio1	2.5	2	0.4	0.6	Annual Mean Temperature
bio2	11.5	1.4	4.9	8.1	Mean Diurnal Range (Mean of monthly (max temp - min temp))
bio4	22.4	14.1	6.2	6	Temperature Seasonality (standard deviation x100)
bio5	4.6	24.8	0.7	1.3	Max Temperature of Warmest Month
bio10	37.8	30.7	0.4	57.2	Mean Temperature
bio11	2.7	0.2	1.1	2.2	Mean Temperature of Coldest Quarter
bio13	13.4	19.4	27.5	19.1	Precipitation of Wettest Month
bio15	5.1	7.5	2.6	5.7	Precipitation Seasonality (Coefficient of Variation)
Elevation	-	-	56.2	-	Elevator

## Sheet: Table S3
Table S3 The variation sites of haplotypes of Rh.pumilum
cpDNA	Variation sites	Haplotypes
		H1	H2	H3	H4	H5	H6	H7	H8	H9	H10	H11	H12	H13	H14	H15	H16	H17	H18	H19	H20	H21	H22	H23	H24	H25	H26	H27	H28	H29	H30	H31	H32	H33	H34	H35	H36	H37	H38	H39
matk(1-842bp)	38	T	•	•	•	•	•	•	•	•	•	•	•	•	•	•	•	•	C	•	•	•	•	•	•	•	•	•	•	•	•	•	C	C	C	•	•	•	•	•
matk(1-843bp)	53	G	•	•	•	•	•	•	•	•	•	•	•	•	•	•	•	•	A	•	•	•	•	•	•	•	•	•	•	•	•	•	•	•	•	•	•	•	•	•
matk(1-844bp)	81	T	•	•	C	•	•	•	•	•	•	•	C	•	•	•	C	C	C	C	C	C	C	C	C	C	C	C	C	•	C	C	C	C	C	C	C	•	C	•
matk(1-845bp)	163	C	•	•	•	•	•	•	•	•	•	•	•	•	•	•	•	•	•	•	•	•	•	•	•	•	•	•	•	•	•	•	•	•	•	•	•	•	A	•
matk(1-846bp)	169	C	•	•	•	•	•	•	•	•	•	•	•	•	•	•	A	•	•	•	•	A	A	•	•	•	•	•	•	•	•	•	•	•	•	•	•	•	•	•
matk(1-847bp)	185	T	•	•	•	•	•	•	•	•	•	•	•	•	•	•	•	•	•	•	•	•	•	•	•	•	•	•	•	•	•	•	•	•	•	•	A	•	•	•
matk(1-848bp)	194	C	•	•	A	•	•	•	•	•	•	•	A	•	A	•	A	A	A	A	A	A	A	A	A	A	A	A	A	A	A	A	A	A	A	A	A	•	A	•
matk(1-849bp)	200	C	•	•	•	•	•	•	•	•	•	•	•	•	•	•	•	•	•	•	•	•	•	•	•	•	•	•	•	•	•	•	•	•	•	A	•	•	•	•
matk(1-850bp)	248	C	•	•	•	•	•	•	•	•	•	•	•	•	•	•	•	•	•	•	•	•	•	•	•	•	•	•	•	•	•	•	•	•	•	•	•	T	•	•
matk(1-851bp)	355	C	•	•	•	•	•	•	•	•	•	•	•	•	A	•	•	•	•	•	•	•	•	•	•	•	•	•	•	A	•	•	•	•	•	•	•	•	•	•
matk(1-852bp)	365	T	•	•	•	•	•	•	•	•	•	•	•	•	•	•	•	•	•	•	•	•	•	•	•	•	•	•	•	•	•	•	•	•	•	•	•	•	G	•
matk(1-853bp)	366	G	•	•	•	•	•	•	•	•	•	•	•	•	•	•	•	•	•	•	•	•	•	•	•	•	•	•	•	•	•	•	T	•	•	•	•	•	•	•
matk(1-854bp)	378	T	•	•	•	C	•	C	•	•	•	•	•	•	•	•	•	•	•	•	•	•	•	•	•	•	•	•	•	•	•	•	•	•	•	•	•	•	•	•
matk(1-855bp)	396	T	•	•	•	•	•	•	•	•	•	•	•	•	G	•	•	•	•	•	•	•	•	•	•	•	•	•	•	G	•	•	•	•	•	•	•	•	•	•
matk(1-856bp)	429	A	•	•	G	•	•	•	•	•	•	•	G	•	•	•	G	G	G	G	G	G	G	G	G	G	G	G	G	•	G	G	G	G	G	G	G	•	G	•
matk(1-857bp)	485	C	•	•	•	•	•	•	•	•	•	•	•	•	•	•	•	•	•	•	•	•	•	•	•	•	•	•	•	•	•	•	•	•	•	•	•	A	•	•
matk(1-858bp)	534	C	•	•	T	•	•	•	•	•	•	•	T	•	•	•	T	T	T	T	T	T	T	T	T	T	T	T	T	•	T	T	T	T	T	T	T	•	T	•
matk(1-859bp)	562	T	•	•	•	•	•	•	•	•	•	•	•	•	•	•	•	•	•	•	•	•	•	•	•	•	•	•	•	•	•	•	•	•	•	•	•	•	C	•
matk(1-860bp)	586	G	•	•	•	•	•	•	•	•	•	•	•	•	•	•	•	•	•	•	•	•	•	A	A	A	•	•	•	•	•	•	•	•	•	•	•	•	•	•
matk(1-861bp)	626	A	•	•	•	•	•	•	•	•	•	•	•	•	•	•	•	•	•	•	•	•	•	•	•	•	•	•	•	•	•	•	•	•	•	•	•	C	•	•
matk(1-862bp)	713	G	•	•	•	•	•	•	•	•	•	•	•	•	•	•	•	•	T	•	•	•	•	•	•	•	•	•	•	•	•	•	•	•	•	•	•	•	•	•
matk(1-863bp)	725	C	•	•	•	•	•	•	•	•	•	•	•	•	T	•	•	•	•	•	•	•	•	•	•	•	•	•	•	T	•	•	•	•	•	•	•	•	•	•
trnL-F (843-1768bp)	970-986	-	B	-	-	B	-	B	-	-	-	-	-	-	-	-	-	-	-	-	-	-	-	-	-	-	-	-	-	-	-	-	-	-	-	-	-	-	-	-
trnL-F (843-1769bp)	1011	G	•	•	•	•	•	•	•	•	•	•	•	•	•	•	•	•	•	•	•	•	•	•	•	•	T	•	•	•	•	•	•	•	•	•	•	•	•	•
trnL-F (843-1770bp)	1039	T	•	A	A	•	•	•	•	•	•	•	A	•	•	•	A	A	A	A	A	A	A	•	A	A	A	A	A	•	A	A	A	A	A	A	A	•	A	•
trnL-F (843-1771bp)	1056-1059	-	-	-	-	-	-	-	-	-	-	-	-	-	-	-	-	-	-	-	-	-	-	-	-	-	-	-	-	-	-	-	-	-	-	-	-	D	-	-
trnL-F (843-1772bp)	1074-1081	-	-	-	-	-	-	-	-	-	-	-	-	-	-	-	E	-	-	-	-	E	-	-	-	-	-	-	-	-	-	-	-	-	-	-	-	-	-	-
trnL-F (843-1773bp)	1096-1108	-	-	-	-	-	-	-	-	F	-	-	-	-	-	-	-	-	-	-	-	-	-	-	-	-	-	-	-	-	-	-	-	-	-	-	-	-	-	-
trnL-F (843-1774bp)	1111	A	•	C	C	•	•	•	•	•	•	•	C	•	•	•	C	C	C	C	C	C	C	•	C	C	C	C	C	•	C	C	C	C	C	C	C	•	C	•
trnL-F (843-1775bp)	1123-1127	I	I	-	-	I	I	I	I	I	I	I	-	I	-	I	-	-	-	-	-	-	-	-	-	-	-	-	-	-	-	-	-	-	-	-	-	I	-	I
trnL-F (843-1776bp)	1128-1129	J	J	J	J	J	J	J	J	J	J	J	J	J	-	J	J	J	J	J	J	J	J	-	J	J	J	J	J	-	J	J	J	J	J	J	J	J	J	J
trnL-F (843-1777bp)	1147	T	C	C	C	C	•	C	C	C	C	C	C	C	C	•	C	C	C	C	C	C	C	C	C	C	C	C	C	C	C	C	C	C	C	C	C	C	C	C
trnL-F (843-1778bp)	1163	-	-	T	T	-	-	-	-	-	-	-	T	-	-	-	T	T	T	T	T	T	T	-	T	T	T	T	T	-	-	T	T	T	T	T	T	-	T	-
trnL-F (843-1779bp)	1164	-	-	-	-	-	-	-	-	-	-	-	-	-	-	-	-	-	-	-	-	-	T	-	T	-	-	-	-	-	-	-	-	-	-	-	-	-	-	-
trnL-F (843-1780bp)	1261	T	•	C	C	•	•	•	•	•	•	•	C	•	•	•	C	C	C	C	C	C	C	•	C	C	C	C	C	•	C	C	C	C	C	C	C	•	C	•
trnL-F (843-1781bp)	1276	G	•	•	•	•	•	•	•	•	•	•	•	•	•	•	•	•	•	•	•	•	•	•	•	•	•	•	•	•	•	•	•	•	T	•	•	•	•	•
trnL-F (843-1782bp)	1284	A	•	G	G	•	•	•	•	•	•	•	G	•	•	•	G	G	G	G	G	G	G	•	G	G	G	G	G	•	G	G	G	G	G	G	G	•	G	•
trnL-F (843-1783bp)	1415	A	•	•	•	•	•	•	•	•	•	•	•	•	•	•	-	•	•	•	•	•	-	•	•	•	•	•	•	•	•	•	•	•	•	•	•	•	•	•
trnL-F (843-1784bp)	1476	C	•	A	A	•	•	•	•	•	•	•	•	•	•	•	•	A	•	A	•	•	•	•	•	•	A	A	•	•	A	A	•	•	•	A	•	•	•	•
trnL-F (843-1785bp)	1483	G	•	•	•	•	•	•	•	•	•	•	•	•	•	•	•	•	•	•	•	•	•	•	•	•	•	•	•	•	•	•	•	•	•	•	•	T	•	•
trnL-F (843-1786bp)	1506	C	C	T	T	•	•	•	•	•	•	•	•	•	•	•	•	T	•	T	•	•	•	•	•	•	T	T	•	•	T	T	•	•	•	T	•	•	•	•
trnL-F (843-1787bp)	1688	A	C	C	C	C	•	•	•	C	C	C	C	•	C	•	C	C	C	C	C	C	C	C	C	C	C	C	C	C	C	C	C	C	C	C	C	C	C	C
trnS-G(1769-2725bp)	1790-1791	-	-	-	K	-	-	-	-	-	-	-	K	-	K	-	K	K	K	K	K	K	K	K	K	K	K	K	K	-	K	K	K	K	K	K	K	-	K	-
trnS-G(1769-2726bp)	1792	-	-	-	-	-	-	-	-	-	-	-	-	-	T	-	T	-	T	-	T	T	T	T	T	T	-	-	-	-	-	-	-	-	-	-	-	-	-	-
trnS-G(1769-2727bp)	1793	-	-	-	-	-	-	-	-	-	-	-	-	-	T	-	-	-	-	-	T	-	-	-	-	-	-	-	-	-	-	-	-	-	-	-	-	-	-	-
trnS-G(1769-2728bp)	1794	C	•	•	A	•	•	•	•	•	•	•	A	•	•	•	A	A	A	A	•	A	A	A	A	A	A	A	A	•	A	A	A	T	T	A	A	•	A	•-
trnS-G(1769-2729bp)	1824-1829	-	L	L	-	L	-	L	-	-	-	-	-	-	-	L	-	-	-	-	-	-	-	-	-	-	-	-	-	-	-	-	-	-	-	-	-	-	-	-
trnS-G(1769-2730bp)	1840	C	•	•	A	•	•	•	•	•	•	•	A	•	•	•	A	A	A	A	A	A	A	A	A	A	A	A	A	•	A	A	A	A	A	A	A	•	A	•
trnS-G(1769-2731bp)	1845	C	•	•	A	•	•	•	•	•	•	•	A	•	•	•	A	A	A	A	A	A	A	A	A	A	A	A	A	•	A	A	A	A	A	A	A	•	A	•
trnS-G(1769-2732bp)	1846	G	•	•	T	•	•	•	•	•	•	•	•	•	•	•	•	•	•	T	•	•	•	•	•	•	T	•	•	•	T	T	•	•	•	T	•	•	•	•
trnS-G(1769-2733bp)	1852	A	•	•	C	•	•	•	•	•	•	•	C	•	•	•	C	C	C	C	•	C	C	C	C	C	C	C	C	•	C	C	C	C	C	C	C	•	C	•
trnS-G(1769-2734bp)	1856	C	•	•	•	•	•	•	•	•	A	A	•	•	•	•	•	•	•	•	•	•	•	•	•	•	•	•	•	•	•	•	•	•	•	•	•	•	•	A
trnS-G(1769-2735bp)	1869	C	•	•	A	•	•	•	•	•	•	•	A	•	•	•	A	A	A	A	A	A	A	A	A	A	A	A	A	•	A	A	A	A	A	A	A	•	A	•
trnS-G(1769-2736bp)	1872	C	•	•	A	•	•	•	•	•	•	•	A	•	•	•	A	A	A	A	A	A	A	A	A	A	A	A	A	•	A	A	A	A	A	A	A	•	A	•
trnS-G(1769-2737bp)	1890	C	•	•	T	•	•	•	•	•	•	•	T	•	T	•	T	T	T	T	T	T	T	T	T	T	T	T	T	•	T	T	T	T	T	T	T	•	T	•
trnS-G(1769-2738bp)	1908	C	•	•	A	•	•	•	•	•	•	•	A	•	•	•	A	A	A	A	A	A	A	A	A	A	A	A	A	•	A	A	A	A	A	A	A	•	A	•
trnS-G(1769-2739bp)	1917	T	•	•	•	•	•	•	•	•	•	•	•	•	•	•	•	•	•	•	A	•	•	•	•	•	•	•	•	•	•	•	•	•	•	•	•	•	•	•
trnS-G(1769-2740bp)	1918-1921	-	-	-	-	-	-	-	-	-	-	-	-	-	-	-	-	-	-	-	-	-	-	-	-	-	-	-	-	-	-	-	-	-	-	-	-	M	-	-
trnS-G(1769-2741bp)	1934-1938	-	-	-	-	-	-	-	-	-	-	-	-	-	-	-	-	-	-	-	-	-	-	-	-	-	-	-	-	-	N	N	-	-	-	-	-	-	-	-
trnS-G(1769-2742bp)	1953-1956	O	O	O	O	O	O	O	O	O	O	O	O	O	O	O	O	O	O	O	-	O	O	O	O	O	O	O	O	O	O	O	O	O	O	O	O	O	O	O
trnS-G(1769-2743bp)	1975-1980	-	-	-	-	-	-	-	-	-	-	-	-	-	-	-	-	P	-	P	-	-	-	-	-	-	-	-	-	-	-	-	-	-	-	-	-	-	-	-
trnS-G(1769-2744bp)	1982	G	•	•	•	•	•	•	•	•	•	•	•	•	T	•	•	•	•	•	•	•	•	•	•	•	•	•	•	•	•	•	•	•	•	•	•	•	•	•
trnS-G(1769-2745bp)	1995-2001	-	-	-	-	-	-	-	-	-	-	-	-	-	-	-	-	-	-	-	Q	-	-	-	-	-	-	-	-	-	-	-	-	-	-	-	-	-	-	Q
trnS-G(1769-2746bp)	2002-2009	-	-	-	-	-	-	-	-	-	-	-	-	-	-	-	-	-	-	-	R	-	-	-	-	-	-	-	-	-	-	-	-	-	-	-	-	-	-	-
trnS-G(1769-2747bp)	2010-2014	-	-	-	-	-	-	-	-	-	-	-	-	-	-	-	-	-	-	-	S	-	-	-	-	-	-	-	-	-	-	-	-	-	-	-	-	-	S	-
trnS-G(1769-2748bp)	2015-2018	-	-	-	-	-	-	-	-	-	-	-	-	-	-	-	-	U	-	U	U		-	-	-	-	-	-	-	-	-	-	-	-	-	-	-	-	U	U
trnS-G(1769-2749bp)	2019-2020	-	-	-	-	-	-	-	-	-	-	-	-	-	-	-	-	-	-	-	-	-	-	-	-	-	-	-	-	-	-	-	-	-	-	-	-	-	V	V
trnS-G(1769-2750bp)	2021-2026	-	-	-	-	-	-	-	-	-	-	-	-	-	-	-	-	-	-	-	-	-	-	-	-	-	-	-	-	-	-	-	-	-	-	-	-	-	W	-
trnS-G(1769-2751bp)	2070	T	•	•	•	•	•	•	•	C	•	•	•	C	•	•	•	•	•	•	•	•	•	•	•	•	•	•	•	•	•	•	•	•	•	•	•	•	•	•
trnS-G(1769-2752bp)	2076-2077	P	P	P	-	P	P	P	P	P	P	P	-	P	-	P	-	-	-	-	-	-	-	-	-	-	-	-	-	P	-	-	-	-	-	-	-	P	-	P
trnS-G(1769-2753bp)	2089	G	•	•	•	•	•	•	•	•	•	•	•	•	•	•	•	•	•	•	•	•	•	T	T	T	•	•	•	•	•	•	•	•	•	•	•	•	•	•
trnS-G(1769-2754bp)	2118-2123	-	-	-	-	-	-	-	-	-	-	-	-	-	X	-	-	-	-	-	-	-	-	-	-	-	-	-	-	-	-	-	-	-	-	-	-	-	-	-
trnS-G(1769-2755bp)	2128	A	•	•	•	•	•	•	•	•	•	•	•	C	•	•	•	•	•	•	•	•	•	•	•	•	•	•	•	•	•	•	•	•	•	•	•	•	•	•
trnS-G(1769-2756bp)	2175	G	•	•	•	•	•	•	•	•	A	A	•	•	•	•	•	•	•	•	•	•	•	•	•	•	•	•	•	•	•	•	•	•	•	•	•	•	T	•
trnS-G(1769-2757bp)	2216	G	•	•	•	•	•	•	•	•	•	•	•	•	•	•	•	•	•	•	•	•	•	A	A	A	•	•	•	•	•	•	•	•	•	•	•	•	•	•
trnS-G(1769-2758bp)	2241	G	•	•	•	•	A	•	•	•	•	•	•	•	•	•	•	•	•	•	•	•	•	•	•	•	•	•	•	•	•	•	•	•	•	•	•	•	•	•
trnS-G(1769-2759bp)	2258	A	•	•	•	•	•	•	•	•	•	G	•	•	•	•	•	•	•	•	•	•	•	•	•	•	•	•	•	•	•	•	•	•	•	•	•	•	•	•
trnS-G(1769-2760bp)	2300	G	•	•	T	•	•	•	•	•	•	•	T	•	•	•	T	T	T	T	•	T	T	T	T	T	T	T	T	•	T	T	T	T	T	T	T	•	T	•
trnS-G(1769-2761bp)	2310	G	•	•	T	•	•	•	•	•	•	•	T	•	•	•	T	T	T	T	T	T	T	T	T	T	T	T	T	•	T	T	T	T	T	T	T	•	T	•
trnS-G(1769-2762bp)	2327	C	•	•	•	•	•	•	•	•	•	•	•	•	•	•	•	•	•	•	T	•	•	•	•	•	•	•	•	•	•	•	•	•	•	•	•	•	•	•
trnS-G(1769-2763bp)	2388	G	•	•	•	•	•	•	•	•	•	•	•	•	•	•	•	•	•	•	T	•	•	•	•	•	•	•	•	•	•	•	•	•	•	•	•	•	•	•
trnS-G(1769-2764bp)	2407	C	•	•	•	•	•	•	•	A	•	•	•	•	•	•	•	•	•	•	•	•	•	•	•	•	•	•	•	•	•	•	•	•	•	•	•	•	•	A
trnS-G(1769-2765bp)	2425-2429	Y	Y	Y	Y	Y	Y	Y	Y	Y	Y	Y	Y	Y	Y	Y	Y	Y	Y	Y	Y	Y	Y	Y	Y	Y	Y	Y	Y	Y	Y	Y	Y	Y	Y	Y	Y	Y	-	Y
trnS-G(1769-2766bp)	2432-2453	-	-	-	Z	-	-	-	-	-	-	-	-	-	-	-	-	Z	Z	Z	Z	-	-	-	-	-	Z	-	-	-	Z	Z	-	Z	Z	Z	-	-	Z	-
trnS-G(1769-2767bp)	2464	C	•	•	T	•	•	•	•	•	•	•	T	•	•	•	T	T	T	T	T	T	T	T	T	T	T	T	T	•	T	T	T	T	T	T	T	•	T	•
trnS-G(1769-2768bp)	2485	G	•	•	•	•	•	•	•	•	•	•	•	•	•	•	T	•	•	•	•	T	•	•	•	•	•	•	•	•	•	•	•	•	•	•	•	•	•	•
trnS-G(1769-2769bp)	2537	C	•	•	A	•	•	•	•	•	•	•	A	•	•	•	A	A	A	A	A	A	A	A	A	A	A	A	A	•	A	A	A	A	A	A	A	•	A	•
trnS-G(1769-2770bp)	2544	C	•	•	•	•	•	•	•	•	•	•	•	•	•	•	A	•	•	•	•	A	•	•	•	•	•	•	•	•	•	•	•	•	•	•	•	•	•	•
trnS-G(1769-2771bp)	2550	G	•	•	•	•	•	•	•	•	•	•	•	•	•	•	•	•	•	•	•	•	•	•	•	•	•	•	•	•	•	•	•	•	•	•	•	A	•	•
trnS-G(1769-2772bp)	2555	A	•	•	•	•	•	•	•	•	G	G	•	•	•	•	•	•	•	•	•	•	•	•	•	•	•	•	•	•	•	•	•	•	•	•	•	•	•	G
trnS-G(1769-2773bp)	2569	C	•	•	•	•	•	•	•	•	•	•	•	•	•	•	•	•	A	•	•	•	•	•	•	•	•	•	•	•	•	•	•	•	•	•	•	•	•	•
trnS-G(1769-2774bp)	2575-2601	-	-	-	-	-	-	-	-	-	-	-	-	-	-	-	-	-	-	-	-	-	-	-	-	-	-	-	-	-	-	-	-	H	H	-	-	-	-	-
trnS-G(1769-2775bp)	2602	-	-	-	T	-	-	-	-	-	-	-	-	-	-	-	-	-	-	T	-	-	-	-	-	-	T	-	-	-	T	T	-	T	T	T	-	-	-	-
trnS-G(1769-2776bp)	2603	-	-	-	T	-	-	-	-	T	-	-	T	-	-	-	T	-	T	T	-	T	-	-	-	-	T	T	T	-	T	T	-	T	T	T	T	-	T	-
trnS-G(1769-2777bp)	2604	T	T	T	T	T	T	T	T	T	T	T	T	T	T	T	T	T	T	T	-	T	T	T	T	T	T	T	T	T	T	T	T	T	T	T	T	T	T	T
trnS-G(1769-2778bp)	2648	C	•	•	•	•	•	•	•	•	•	T	•	•	•	•	•	•	•	•	•	•	•	•	•	•	•	•	•	•	•	•	•	•	•	•	•	•	•	•
trnS-G(1769-2779bp)	2649	T	•	•	G	•	•	•	•	•	•	•	•	•	•	•	G	G	G	G	•	G	G	G	G	G	G	G	G	•	G	G	G	G	G	G	G	•	G	•
trnS-G(1769-2780bp)	2673	C	•	•	A	•	•	•	•	•	•	•	A	•	•	•	A	A	A	A	•	A	A	A	A	A	A	A	A	•	A	A	A	A	A	A	A	•	A	•
trnS-G(1769-2781bp)	2675	G	•	•	A	•	•	•	•	•	•	•	•	•	•	•	•	•	•	A	•	•	•	•	•	•	A	•	•	•	A	A	•	•	•	A	•	•	•	•

## Sheet: Table S4
Table S4 Structure of genetic variation within and between populations of Rh. pumilum
Source of variation	d.f.	Sum of squares	Variance components	Percentage of variation	F-statistic
Bwtween population	25	4612.15	19.61072Va	84.5	-
Within pupulations	214	769.677	3.59662Vb	15.5	-
Total	239	5381.82	23.2073	-	FST=0.84502

## Sheet: Table S5
Table S5 The potential suitable areas for Rh.pumilum populations predicted by Ecological Niche Modeling
Periods	Prediction areas（x104 km2）
	Low suitable area	Medium suitable area	High suitable area	Total
The Last Glacial Maximum	124.57	47.16	104.83	276.56
The Mid-Holocene	120.59	76.47	90.29	287.35
The Current Layer	110.63	62.43	80.21	253.27
Future (2060-2080)	81.39	48.29	86.29	215.97
